# Supplementary material for: The Effects of a 12-Week Home-Based Adapted Physical Activity Intervention on Health-Related Physical Fitness in Adult Women with Fibromyalgia Syndrome: An Interventional Field Study
Source: J Funct Morphol Kinesiol. 2026 Apr 30;11(2):182. doi: 10.3390/jfmk11020182 (PMC13214833; doi:10.3390/jfmk11020182)
Supplement: Supplementary file 1 [file jfmk-11-00182-s001.zip]

Archive with 1 entries (1 files):
- jfmk-4245099-supplementary.pdf
